# Supplementary material for: Genetic variants reshape the m6A epitranscriptome and drive transcriptomic reprogramming in colorectal cancer
Source: Sci Rep. 2025 Nov 11;15:39384. doi: 10.1038/s41598-025-23397-x (PMC12606336; doi:10.1038/s41598-025-23397-x)
Supplement: Supplementary file 2 — Supplementary Material 2 [file 41598_2025_23397_MOESM2_ESM.xlsx]

## Sheet: Sheet1
Supplementary Table S1. Statistical significance of VSEA results after multiple testing correction.
AVS: refers to predefined collection of genetic variants. The AVSs included in this analysis were those found to overlap with m6A peaks.
Region	AVS	Enrichment	P value	adjusted P value	Cancer-Type
Colon_up	15	3.60378	0.00012848	0.00231265	Colon
Colon_down	2	0.784304	0.208713	0.375684	Colon
Breast_up	36	1.88508	0.0329426	0.197655	Breast
Breast_down	32	2.02876	0.0225117	0.197655	Breast
Cervical_up	0	-0.203621	0.606458	0.72775	Cervical
Cervical_down	1	1.62254	0.0579322	0.251479	Cervical
RCC_up	0	-0.105445	0.539906	0.694165	Renal_cell
RCC_down	0	0.177619	0.438632	0.607337	Renal_cell
Salivary_up	1	1.19726	0.11005	0.276261	Salivary
Salivary_down	0	1.07664	0.13813	0.276261	Salivary
Oral_up	0	1.15801	0.13256	0.276261	Oral
Oral_down	0	1.11921	0.129733	0.276261	Oral
Ovarian_up	1	-1.60197	0.939346	0.939346	Ovarian
Ovarian_down	4	1.5377	0.0698552	0.251479	Ovarian
Lung_up	3	-1.10894	0.844075	0.893727	Lung
Lung_down	0	-0.604887	0.739981	0.832479	Lung
Prostate_up	2	0.195679	0.430168	0.607337	Prostate
Prostate_down	0	0.257986	0.355051	0.580993	Prostate
