# Supplementary material for: Genetic variants reshape the m6A epitranscriptome and drive transcriptomic reprogramming in colorectal cancer
Source: Sci Rep. 2025 Nov 11;15:39384. doi: 10.1038/s41598-025-23397-x (PMC12606336; doi:10.1038/s41598-025-23397-x)
Supplement: Supplementary file 3 — Supplementary Material 3 [file 41598_2025_23397_MOESM3_ESM.xlsx]

## Sheet: Sheet1
Supplementary Table S2. List of colon cancer-associated SNPs, overlapping with colon cancer m6A peaks.
NA: indicates values that are either not available due to lack of data or not applicable for the specific SNP or gene
	SNP information			Associated genes			Overlapping m6A peak
Index	rsID	Chromosome	Position	eQTL	sQTL	Overlapping gene	Chromosome	Start	End	Category/Reference
1	rs2527920	chr7	99896257	PILRA,PILRB,TRIM4,TRIM4,CNPY4,CNPY4,GJC3,STAG3L5P	TRIM4	TRIM4	chr7	99892737	99901666	Colon cancer SNPs (GWAS catalog) overlapping with m6A modifications / QTL
2	rs2527918	chr7	99897849	PILRA,PILRB,TRIM4,TRIM4,CNPY4,CNPY4,GJC3,STAG3L5P	TRIM4,TRIM4	NA	chr7	99892737	99901666	Colon cancer SNPs (GWAS catalog) overlapping with m6A modifications / QTL
3	rs7533274	chr1	62207553	NA	NA	L1TD1	chr1	62207488	62211161	Colon cancer SNPs (GWAS catalog) overlapping with m6A modifications
4	rs2481694	chr1	62210220	NA	NA	NA	chr1	62207488	62211161	Colon cancer SNPs (GWAS catalog) overlapping with m6A modifications
5	rs7942260	chr11	94612336	NA	NA	NA	chr11	94545329	94675603	Colon cancer SNPs (GWAS catalog) overlapping with m6A modifications
6	rs56352228	chr11	94612933	NA	NA	PIWIL4	chr11	94545329	94675603	Colon cancer SNPs (GWAS catalog) overlapping with m6A modifications
7	rs56371912	chr11	94622102	NA	NA	PIWIL4	chr11	94545329	94675603	Colon cancer SNPs (GWAS catalog) overlapping with m6A modifications
8	rs542116	chr11	94636039	NA	NA	NA	chr11	94545329	94675603	Colon cancer SNPs (GWAS catalog) overlapping with m6A modifications
9	rs695068	chr11	94637985	NA	NA	NA	chr11	94545329	94675603	Colon cancer SNPs (GWAS catalog) overlapping with m6A modifications
10	rs1035744	chr15	72274274	NA	NA	NA	chr15	72267664	72287327	Colon cancer SNPs (GWAS catalog) overlapping with m6A modifications
11	rs8038007	chr15	72275702	NA	NA	NA	chr15	72267664	72287327	Colon cancer SNPs (GWAS catalog) overlapping with m6A modifications
12	rs3827393	chr22	45340272	FAM118A,FAM118A	FAM118A,FAM118A	FAM118A	chr22	45340270	45340788	Colon cancer SNPs (GWAS catalog) overlapping with m6A modifications / QTL
13	rs1056322	chr22	45340553	FAM118A,FAM118A,RIBC2,RIBC2	FAM118A,FAM118A	FAM118A	chr22	45340490	45340849	Colon cancer SNPs (GWAS catalog) overlapping with m6A modifications / QTL
14	rs2241715	chr19	41350981	NA	DMAC2,DMAC2	NA	chr19	41348373	41353056	Colon cancer SNPs (GWAS catalog) overlapping with m6A modifications / QTL
15	rs12462166	chr19	41351499	NA	DMAC2,DMAC2	NA	chr19	41348373	41353056	Colon cancer SNPs (GWAS catalog) overlapping with m6A modifications / QTL
16	rs12983775	chr19	41351534	NA	DMAC2,DMAC2	NA	chr19	41348373	41353056	Colon cancer SNPs (GWAS catalog) overlapping with m6A modifications / QTL
17	rs11075696	chr16	68697462	NA	NA	CDH3	chr16	68695883	68698680	Colon cancer SNPs (GWAS catalog) overlapping with m6A modifications
18	rs3114409	chr16	68698146	NA	NA	CDH3	chr16	68695883	68698680	Colon cancer SNPs (GWAS catalog) overlapping with m6A modifications
19	rs2839223	chr21	46357148	SPATC1L,SPATC1L,PCNT,PCNT,YBEY,YBEY,MCM3AP-AS1,,	YBEY	NA	chr21	46357069	46381820	Colon cancer SNPs (GWAS catalog) overlapping with m6A modifications / QTL
20	rs34067249	chr21	46360390	NA	NA	NA	chr21	46357069	46381820	Colon cancer SNPs (GWAS catalog) overlapping with m6A modifications
21	rs75895001	chr21	46361137	FTCD,SPATC1L,SPATC1L,PCNT,PCNT,YBEY,YBEY,MCM3AP-AS1,,	YBEY	PCNT	chr21	46357069	46381820	Colon cancer SNPs (GWAS catalog) overlapping with m6A modifications
22	rs71326324	chr21	46361283	SPATC1L,PCNT,PCNT,YBEY,YBEY,,	YBEY	PCNT	chr21	46357069	46381820	Colon cancer SNPs (GWAS catalog) overlapping with m6A modifications / QTL
23	rs4819241	chr21	46362149	SPATC1L,PCNT,PCNT,YBEY,YBEY,MCM3AP-AS1,,	YBEY	PCNT	chr21	46357069	46381820	Colon cancer SNPs (GWAS catalog) overlapping with m6A modifications / QTL
24	rs8131546	chr21	46363881	FTCD,SPATC1L,SPATC1L,PCNT,PCNT,YBEY,YBEY,MCM3AP-AS1,,	YBEY	PCNT	chr21	46357069	46381820	Colon cancer SNPs (GWAS catalog) overlapping with m6A modifications / QTL
25	rs35370178	chr21	46365701	SPATC1L,SPATC1L,PCNT,PCNT,YBEY,YBEY,MCM3AP-AS1,,	YBEY	PCNT	chr21	46357069	46381820	Colon cancer SNPs (GWAS catalog) overlapping with m6A modifications / QTL
26	rs35274838	chr21	46365953	FTCD,SPATC1L,SPATC1L,PCNT,PCNT,YBEY,YBEY,MCM3AP-AS1,,	YBEY	PCNT	chr21	46357069	46381820	Colon cancer SNPs (GWAS catalog) overlapping with m6A modifications / QTL
27	rs2839228	chr21	46366902	SPATC1L,PCNT,PCNT,YBEY,YBEY,MCM3AP-AS1,,	YBEY	PCNT	chr21	46357069	46381820	Colon cancer SNPs (GWAS catalog) overlapping with m6A modifications / QTL
28	rs6518289	chr21	46367087	SPATC1L,PCNT,PCNT,YBEY,YBEY,MCM3AP-AS1,,	YBEY	PCNT	chr21	46357069	46381820	Colon cancer SNPs (GWAS catalog) overlapping with m6A modifications / QTL
29	rs3788258	chr21	46369939	SPATC1L,SPATC1L,PCNT,PCNT,YBEY,YBEY,,	YBEY	PCNT	chr21	46357069	46381820	Colon cancer SNPs (GWAS catalog) overlapping with m6A modifications / QTL
30	rs3788261	chr21	46370320	SPATC1L,SPATC1L,PCNT,PCNT,YBEY,YBEY,,	YBEY	PCNT	chr21	46357069	46381820	Colon cancer SNPs (GWAS catalog) overlapping with m6A modifications / QTL
31	rs9984689	chr21	46372270	NA	NA	PCNT	chr21	46357069	46381820	Colon cancer SNPs (GWAS catalog) overlapping with m6A modifications
32	rs10222102	chr21	46373559	SPATC1L,PCNT,PCNT,YBEY,YBEY,,	YBEY	PCNT	chr21	46357069	46381820	Colon cancer SNPs (GWAS catalog) overlapping with m6A modifications / QTL
33	rs2839234	chr21	46376959	SPATC1L,SPATC1L,PCNT,PCNT,YBEY,YBEY,,	YBEY	PCNT	chr21	46357069	46381820	Colon cancer SNPs (GWAS catalog) overlapping with m6A modifications / QTL
34	rs28716675	chr21	46378681	SPATC1L,PCNT,PCNT,YBEY,YBEY,,	YBEY	NA	chr21	46357069	46381820	Colon cancer SNPs (GWAS catalog) overlapping with m6A modifications / QTL
35	rs35449415	chr21	46379819	FTCD,SPATC1L,SPATC1L,PCNT,PCNT,YBEY,YBEY,,	YBEY	NA	chr21	46357069	46381820	Colon cancer SNPs (GWAS catalog) overlapping with m6A modifications / QTL
36	rs34950974	chr21	46381589	SPATC1L,PCNT,PCNT,YBEY,YBEY,,	YBEY	PCNT	chr21	46357069	46381820	Colon cancer SNPs (GWAS catalog) overlapping with m6A modifications / QTL
37	rs9592878	chr13	73059756	NA	KLF5	NA	chr13	73059390	73062711	Colon cancer SNPs (GWAS catalog) overlapping with m6A modifications / QTL
38	rs73220641	chr13	73059913	NA	KLF5	NA	chr13	73059390	73062711	Colon cancer SNPs (GWAS catalog) overlapping with m6A modifications / QTL
39	rs71407320	chr15	90642059	NA	NA	NA	chr15	90641163	90643185	Colon cancer SNPs (GWAS catalog) overlapping with m6A modifications
40	rs199935435	chr8	127417193	NA	NA	NA	chr8	127414929	127418810	Colon cancer SNPs (GWAS catalog) overlapping with m6A modifications
41	rs2293582	chr15	32718211	NA	NA	NA	chr15	32718003	32731373	Colon cancer SNPs (GWAS catalog) overlapping with m6A modifications
42	rs2293581	chr15	32718535	NA	NA	NA	chr15	32718003	32731373	Colon cancer SNPs (GWAS catalog) overlapping with m6A modifications
43	rs9806137	chr15	32719440	NA	NA	NA	chr15	32718003	32731373	Colon cancer SNPs (GWAS catalog) overlapping with m6A modifications
44	rs79207432	chr15	32719496	NA	NA	NA	chr15	32718003	32731373	Colon cancer SNPs (GWAS catalog) overlapping with m6A modifications
45	rs72360084	chr15	32719539	NA	NA	NA	chr15	32718003	32731373	Colon cancer SNPs (GWAS catalog) overlapping with m6A modifications
46	rs8034965	chr15	32719650	NA	NA	NA	chr15	32718003	32731373	Colon cancer SNPs (GWAS catalog) overlapping with m6A modifications
47	rs73376930	chr15	32720301	NA	NA	NA	chr15	32718003	32731373	Colon cancer SNPs (GWAS catalog) overlapping with m6A modifications
48	rs35330276	chr15	32729889	NA	NA	GREM1	chr15	32718003	32731373	Colon cancer SNPs (GWAS catalog) overlapping with m6A modifications
49	rs79426955	chr18	75272017	NA	NA	TSHZ1	chr18	75211114	75287672	Colon cancer SNPs (GWAS catalog) overlapping with m6A modifications
50	rs80300789	chr18	75275549	NA	NA	NA	chr18	75211114	75287672	Colon cancer SNPs (GWAS catalog) overlapping with m6A modifications
51	rs144386291	chr4	105236541	NA	NA	NA	chr4	105235786	105236566	Colon cancer SNPs (GWAS catalog) overlapping with m6A modifications
52	rs146348065	chr4	105275677	NA	NA	TET2	chr4	105274925	105277062	Colon cancer SNPs (GWAS catalog) overlapping with m6A modifications
