# Supplementary material for: Genetic variants reshape the m6A epitranscriptome and drive transcriptomic reprogramming in colorectal cancer
Source: Sci Rep. 2025 Nov 11;15:39384. doi: 10.1038/s41598-025-23397-x (PMC12606336; doi:10.1038/s41598-025-23397-x)
Supplement: Supplementary file 4 — Supplementary Material 4 [file 41598_2025_23397_MOESM4_ESM.xlsx]

## Sheet: Sheet1
Supplementary Table S3. List of colon cancer-associated m6A-SNPs within the RIBC2 and MCM3AP-AS1 locus, derived from integrative search of m6A peaks and HaploReg database.
SNP data			m6A peak data
Chromosome	Position	rsID	Chromosome	Start	End	Group	Enrichment	Reference	Gene	Ref	Alt
chr21	46251362	rs17176758	chr21	46246832	46251625	m6A cancer peak	0.00022	GWAScatalog LD 500kb (r^2>0.6) colorectal cancer (rs9983528)	MCM3AP-AS1	AAT	AATAAT
chr21	46249189	rs2156116	chr21	46246832	46251625	m6A cancer peak	0.00022	GWAScatalog LD 500kb (r^2>0.6) colorectal cancer (rs9983528)	MCM3AP-AS1	C	A, G
chr22	45418010	rs199513388	chr22	45417941	45426151	m6A cancer peak	2.5e-25	GWAScatalog LD 200kb (r^2>0.6) colorectal cancer (rs9614460)	RIBC2	T	C, G
chr22	45418010	rs199513388	chr22	45417941	45426151	m6A cancer peak	1.6e-25	GWAScatalog LD 200kb (r^2>0.6) colorectal cancer (rs9614460)	RIBC2	T	C, G
chr22	45418007	rs67045505	chr22	45417941	45426151	m6A cancer peak	2.5e-25	GWAScatalog LD 200kb (r^2>0.6) colorectal cancer (rs9614460)	RIBC2	GT	G
chr22	45417554	rs11320557	chr22	45413930	45417822	m6A cancer peak	1.3e-06	GWAScatalog LD 200kb (r^2>0.6) colorectal cancer (rs9614460)	RIBC2	AT	A
chr22	45415551	rs114380830	chr22	45413930	45417822	m6A cancer peak	1.3e-06	GWAScatalog LD 200kb (r^2>0.6) colorectal cancer (rs9614460)	RIBC2	T	C
chr22	45421508	rs5765339	chr22	45417941	45426151	m6A cancer peak	2.5e-25	GWAScatalog LD 200kb (r^2>0.6) colorectal cancer (rs9614460)	RIBC2	G	C, T
chr22	45419452	rs5765335	chr22	45417941	45426151	m6A cancer peak	2.5e-25	HaploReg LD 200kb (r^2>0.6) colorectal cancer (rs9614460)	RIBC2	G	A
chr22	45419883	rs6519852	chr22	45417941	45426151	m6A cancer peak	2.5e-25	HaploReg LD 200kb (r^2>0.6) colorectal cancer (rs9614460)	RIBC2	G	A
chr22	45426007	rs1022477	chr22	45417941	45426151	m6A cancer peak	2.5e-25	HaploReg LD 200kb (r^2>0.6) colorectal cancer (rs9614460)	RIBC2	G	A
chr22	45431000	rs2072770	chr22	45430993	45432330	m6A cancer peak	0.0062	HaploReg LD 200kb (r^2>0.6) colorectal cancer (rs9614460)	RIBC2	G	A
chr22	45431140	rs5765352	chr22	45430993	45432330	m6A cancer peak	0.0062	HaploReg LD 200kb (r^2>0.6) colorectal cancer (rs9614460)	RIBC2	G	A
chr22	45431431	rs5764729	chr22	45430993	45432330	m6A cancer peak	0.0062	HaploReg LD 200kb (r^2>0.6) colorectal cancer (rs9614460)	RIBC2	G	A
